# Supplementary material for: Prevalence of Human Norovirus GII.4 Sydney 2012 [P31] between 2019 and 2021 among Young Children from Rural Communities in South Africa
Source: Viruses. 2023 Aug 2;15(8):1682. doi: 10.3390/v15081682 (PMC10458076; doi:10.3390/v15081682)
Supplement: Supplementary file 1 [file viruses-15-01682-s001.zip]

Archive with 2 entries (2 files):
- Data S1. Supplementary data.txt
- Figures S1–S4.pdf
